# Supplementary material for: An Endogenous Retrovirus Vaccine Encoding an Envelope with a Mutated Immunosuppressive Domain in Combination with Anti-PD1 Treatment Eradicates Established Tumours in Mice
Source: Viruses. 2023 Apr 6;15(4):926. doi: 10.3390/v15040926 (PMC10141008; doi:10.3390/v15040926)
Supplement: Supplementary file 1 [file viruses-15-00926-s001.zip]

Archive with 1 entries (1 files):
- viruses-2254966-supplementary.pdf
